# Supplementary material for: Partial Disturbance of Microprocessor Function in Human Stem Cells Carrying a Heterozygous Mutation in the DGCR8 Gene
Source: Genes (Basel). 2022 Oct 23;13(11):1925. doi: 10.3390/genes13111925 (PMC9689658; doi:10.3390/genes13111925)
Supplement: Supplementary file 1 [file genes-13-01925-s001.zip]

Archive with 8 entries (8 files):
- Figure S1 Ree et al.pdf
- Figure S2 Ree et al.pdf
- Figure S3 Ree et al.pdf
- Figure S4 Ree et al_revised .pdf
- Figure S5 Ree et al_revised.pdf
- Figure S6 Ree et al.pdf
- Figure S7 Ree et al_revised.pdf
- Table S1 Ree et al.pdf
